# Supplementary material for: ﻿Three new species of Polycarpaea (Caryophyllaceae) from Kerala, South India
Source: PhytoKeys. 2022 Nov 14;213:95–110. doi: 10.3897/phytokeys.213.89875 (PMC9836648; doi:10.3897/phytokeys.213.89875)
Supplement: XML Treatment for Polycarpaea ebracteata [file phytokeys.213.89875-treatment1.xml]

<!DOCTYPE tp:taxon-treatment
  PUBLIC "-//TaxonX//DTD Taxonomic Treatment Publishing DTD v0 20100105//EN" "tax-treatment-NSO.dtd">
<tp:taxon-treatment xmlns:tp="http://www.plazi.org/taxpub"><tp:treatment-meta><kwd-group><label>Taxon classification</label><kwd>
              <named-content content-type="kingdom">Plantae</named-content>
            </kwd><kwd>
              <named-content content-type="order">Caryophyllales</named-content>
            </kwd><kwd>
              <named-content content-type="family">Caryophyllaceae</named-content>
            </kwd></kwd-group><mixed-citation publication-type="journal"><person-group><name><surname>Arya</surname><given-names>Sindhu</given-names></name><name><surname>Kumar</surname><given-names>Venugopalan Nair Saradamma Anil</given-names></name><name><surname>Pillai</surname><given-names>Ambika Viswanathan</given-names></name><name><surname>Alen</surname><given-names>Alex Philip</given-names></name><name><surname>Sojan</surname><given-names>Jose</given-names></name><name><surname>Suresh</surname><given-names>Veerankutty</given-names></name></person-group><article-title>﻿Three new species of <italic><tp:taxon-name><tp:taxon-name-part taxon-name-part-type="genus" reg="Polycarpaea">Polycarpaea</tp:taxon-name-part></tp:taxon-name></italic> (<tp:taxon-name><tp:taxon-name-part taxon-name-part-type="family">Caryophyllaceae</tp:taxon-name-part></tp:taxon-name>) from Kerala, South India</article-title><source>PhytoKeys</source><day>14</day><month>11</month><year>2022</year><volume>213</volume><fpage>95</fpage><lpage>110</lpage><pub-id pub-id-type="doi">10.3897/phytokeys.213.89875</pub-id></mixed-citation></tp:treatment-meta><tp:nomenclature><label>﻿</label><tp:taxon-name>
            <object-id xmlns:xlink="http://www.w3.org/1999/xlink" content-type="arpha" xlink:type="simple">53C7669D-1BBD-5531-B17A-352057B3DEBF</object-id>
            <tp:taxon-name-part taxon-name-part-type="genus" reg="Polycarpaea">Polycarpaea</tp:taxon-name-part>
            <tp:taxon-name-part taxon-name-part-type="species" reg="ebracteata">ebracteata</tp:taxon-name-part>
            <object-id xmlns:xlink="http://www.w3.org/1999/xlink" content-type="ipni" xlink:type="simple">urn:lsid:ipni.org:names:77307989-1</object-id>
          </tp:taxon-name><tp:taxon-authority>S. Arya, V.S.A. Kumar, V. Suresh &amp; Alen Alex</tp:taxon-authority><tp:taxon-status xmlns:xlink="http://www.w3.org/1999/xlink" xlink:type="simple">sp. nov.</tp:taxon-status><xref ref-type="fig" rid="F1">Figs 1</xref><xref ref-type="fig" rid="F2">, 2</xref></tp:nomenclature><tp:treatment-sec sec-type="material" id="SECID0E3EAC"><title>Type.</title><p>India. Kerala, Palakkad district, Kollengode forest range, Nenmeni, Vengappara <named-content xmlns:xlink="http://www.w3.org/1999/xlink" content-type="dwc:verbatimCoordinates" xlink:type="simple"><named-content content-type="geo-json" specific-use="{&#34;type&#34;:&#34;Point&#34;,&#34;coordinates&#34;:[76.713083,10.576000]}" id="NCID0EFFAC" xlink:type="simple">10°34'33.6"N, 76°42'47.1"E</named-content></named-content>, 160 m a.s.l., 20 September 2021, Suresh V., V.S.A. Kumar &amp; Arya S., 2077 (holotype UCBD! isotype UCBD!).</p><fig id="F1" position="float" orientation="portrait"><object-id xmlns:xlink="http://www.w3.org/1999/xlink" content-type="doi" xlink:type="simple">10.3897/phytokeys.213.89875.figure1</object-id><object-id xmlns:xlink="http://www.w3.org/1999/xlink" content-type="arpha" xlink:type="simple">21062267-AA87-58AF-82BF-A4186A3CB129</object-id><label>Figure 1.</label><caption><p><italic><tp:taxon-name><tp:taxon-name-part taxon-name-part-type="genus" reg="Polycarpaea">Polycarpaea</tp:taxon-name-part><tp:taxon-name-part taxon-name-part-type="species" reg="ebracteata">ebracteata</tp:taxon-name-part></tp:taxon-name></italic><bold>A</bold> habit <bold>B</bold> flower <bold>C</bold> flower bud <bold>D</bold> stipule <bold>E, F</bold> sepal <bold>G</bold> petal <bold>H</bold> gynoecium <bold>I</bold> capsule <bold>J</bold> seed. Photos by Arya Sindhu.</p></caption><graphic xmlns:xlink="http://www.w3.org/1999/xlink" xlink:href="phytokeys-213-095_article-89875__-g001.jpg" position="float" orientation="portrait" xlink:type="simple" id="oo_769354.jpg"><uri content-type="original_file" xlink:type="simple">https://binary.pensoft.net/fig/769354</uri></graphic></fig></tp:treatment-sec><tp:treatment-sec sec-type="diagnosis" id="SECID0EUGAC"><title>Diagnosis.</title><p><italic><tp:taxon-name><tp:taxon-name-part taxon-name-part-type="genus" reg="Polycarpaea">Polycarpaea</tp:taxon-name-part><tp:taxon-name-part taxon-name-part-type="species" reg="ebracteata">ebracteata</tp:taxon-name-part></tp:taxon-name></italic> is morphologically similar to <italic><tp:taxon-name><tp:taxon-name-part taxon-name-part-type="genus" reg="Polycarpaea">Polycarpaea</tp:taxon-name-part><tp:taxon-name-part taxon-name-part-type="species" reg="corymbosa">corymbosa</tp:taxon-name-part></tp:taxon-name></italic> in terms of having prominent villous stem nodes and shape of petals but differs with respect to stipules (short, ovate less than 1mm, <italic>vs.</italic> lanceolate, long, 5 mm) bracts (absent <italic>vs.</italic> present), bracteoles (absent <italic>vs.</italic> present), sepals (ovate, acute at apex, not membranous <italic>vs.</italic> lanceolate, acuminate apex, hyaline, membranous), petals (dark brown, ovate-elliptical <italic>vs.</italic> whitish-pink, broadly ovate), stamens (filament reduced, 0.1 mm <italic>vs.</italic> filaments equal to the length of anther 1 mm), capsule (style not persistent, tips curved <italic>vs.</italic> style persistent, tips not curved) and seeds (3–4 or rarely 2, yellow, ovate <italic>vs.</italic> 5–13, brown, reniform).</p><fig id="F2" position="float" orientation="portrait"><object-id xmlns:xlink="http://www.w3.org/1999/xlink" content-type="doi" xlink:type="simple">10.3897/phytokeys.213.89875.figure2</object-id><object-id xmlns:xlink="http://www.w3.org/1999/xlink" content-type="arpha" xlink:type="simple">C9397156-1010-5DB1-B321-CD638C43A00F</object-id><label>Figure 2.</label><caption><p><italic><tp:taxon-name><tp:taxon-name-part taxon-name-part-type="genus" reg="Polycarpaea">Polycarpaea</tp:taxon-name-part><tp:taxon-name-part taxon-name-part-type="species" reg="ebracteata">ebracteata</tp:taxon-name-part></tp:taxon-name></italic><bold>A</bold> habit <bold>B</bold> flower <bold>C</bold> stipule <bold>D, E</bold> sepal <bold>F</bold> petal <bold>G</bold> gynoecium <bold>H</bold> capsule <bold>I</bold> seed. Illustration by Ambika Viswanathanpillai.</p></caption><graphic xmlns:xlink="http://www.w3.org/1999/xlink" xlink:href="phytokeys-213-095_article-89875__-g002.jpg" position="float" orientation="portrait" xlink:type="simple" id="oo_769355.jpg"><uri content-type="original_file" xlink:type="simple">https://binary.pensoft.net/fig/769355</uri></graphic></fig></tp:treatment-sec><tp:treatment-sec sec-type="description" id="SECID0EIJAC"><title>Description.</title><p>Annual herbs, erect or sub-erect, branched at base, 2.5–8 cm high. Stem terete, densely villous, nodes green, swollen, internodes ca. 5 mm long. Leaves whorled or verticillate, sessile, linear, green, 0.7–0.9 cm long, base cordate, margins smooth, apex acute or acuminate, surface glabrous, blade 1-veined, prominent on abaxial side; stipules scarious, ovate-obovate, (0.2–0.8 × ca. 0.6 mm), margins entire, acute, not nerved, yellowish or greenish at the base, white above. Inflorescence terminal, branched cyme, ca. 1.0 cm long; Flowers 2.2–2.6 mm long; Bracts absent. bracteoles absent; pedicels 1.0–1.3 mm long, green, villous. Sepals 5, free, ovate (1.3–1.4 × ca. 0.7 mm), entire at the margin, acute or obtuse at apex, white, non-membranous base round, midrib not prominent. Petals 5, ovate (0.1–0.3 × 0.1–0.3 mm), margins entire, oblong to round at apex, partially enclosing the ovary, 1/4 as short as sepals, dark red-brown. Stamens 5, forming a ring with petals and encircling the ovary, ca. 0.2 mm long; anthers yellow, oblong, basifixed. Ovary 1-loculed, shortly stipitate, spheroidal, 0.3–0.5 × 0.1–0.2 mm, glabrous, placentation free central; style 0.08–0.1 mm, shorter than the ovary, slender; stigma capitate. Capsule ovoid (1.4–1.6 × ca. 0.6 mm), shortly stipitate, 3-valved, breaks along the suture, brownish, scarious along margin. Seeds 3–4 (rarely 2), ovate (0.2–0.3 × 0.1–0.2 mm), yellow with no striations.</p><p>Micromorphology of the seed shows that it is round-oblong with a winged margin. The surface has sub parallel striations which are prominent. The striations do not cross each other and the encircling surface of the striations are punctate. Along the margins, the surface has parallel striations (Fig. <xref ref-type="fig" rid="F7">7E, F</xref>).</p></tp:treatment-sec><tp:treatment-sec sec-type="etymology" id="SECID0ETJAC"><title>Etymology.</title><p>Latin prefix e-, without, bractea, bract, and suffix -ata, possession, alluding to absence of bracts, a diagnostic character.</p></tp:treatment-sec><tp:treatment-sec sec-type="phenology" id="SECID0EYJAC"><title>Phenology.</title><p>Flowering and fruiting during August – December</p></tp:treatment-sec><tp:treatment-sec sec-type="distribution" id="SECID0E4JAC"><title>Distribution and habitat.</title><p>The primary habitat of <italic><tp:taxon-name><tp:taxon-name-part taxon-name-part-type="genus" reg="Polycarpaea">Polycarpaea</tp:taxon-name-part><tp:taxon-name-part taxon-name-part-type="species" reg="ebracteata">ebracteata</tp:taxon-name-part></tp:taxon-name></italic> is the hillock terrains in Palakkad district (Granite outcrop in the southern side of Palakkad gap, the largest break in the Western Ghats having an arid climate with seasonal fires, in the state of Kerala). One of the common species that emerges after the initial rain are members of the Genus <italic><tp:taxon-name><tp:taxon-name-part taxon-name-part-type="genus" reg="Polycarpaea">Polycarpaea</tp:taxon-name-part></tp:taxon-name></italic>, especially <italic><tp:taxon-name><tp:taxon-name-part taxon-name-part-type="genus" reg="Polycarpaea">Polycarpaea</tp:taxon-name-part><tp:taxon-name-part taxon-name-part-type="species" reg="aurea">aurea</tp:taxon-name-part></tp:taxon-name></italic> (<xref ref-type="bibr" rid="B17">Wight 1850</xref>: 44) <xref ref-type="bibr" rid="B5">Dunn (1915</xref>: 65). <italic><tp:taxon-name><tp:taxon-name-part taxon-name-part-type="genus" reg="Polycarpaea">Polycarpaea</tp:taxon-name-part><tp:taxon-name-part taxon-name-part-type="species" reg="ebracteata">ebracteata</tp:taxon-name-part></tp:taxon-name></italic> is seen associated with <italic><tp:taxon-name><tp:taxon-name-part taxon-name-part-type="genus" reg="Allmania">Allmania</tp:taxon-name-part><tp:taxon-name-part taxon-name-part-type="species" reg="nodiflora">nodiflora</tp:taxon-name-part></tp:taxon-name></italic> (L.) R. Br. ex Wight, <italic><tp:taxon-name><tp:taxon-name-part taxon-name-part-type="genus" reg="Indigofera">Indigofera</tp:taxon-name-part><tp:taxon-name-part taxon-name-part-type="species" reg="aspalathoides">aspalathoides</tp:taxon-name-part></tp:taxon-name></italic> DC. and <italic><tp:taxon-name><tp:taxon-name-part taxon-name-part-type="genus" reg="Fimbristylis">Fimbristylis</tp:taxon-name-part><tp:taxon-name-part taxon-name-part-type="species" reg="cymosa">cymosa</tp:taxon-name-part></tp:taxon-name></italic> R. Br. (Fig. <xref ref-type="fig" rid="F8">8</xref>).</p></tp:treatment-sec><tp:treatment-sec sec-type="conservation status" id="SECID0EYMAC"><title>Conservation status.</title><p>The present study could report only three populations each with 15–20 individuals. Since <italic><tp:taxon-name><tp:taxon-name-part taxon-name-part-type="genus" reg="Polycarpaea">Polycarpaea</tp:taxon-name-part><tp:taxon-name-part taxon-name-part-type="species" reg="ebracteata">ebracteata</tp:taxon-name-part></tp:taxon-name></italic> could occur in further sites in SW-India (and India as a whole), we think that further data is required to ascertain the conservation status of the new taxon. As a consequence, the new species is here assessed as <abbrev xmlns:xlink="http://www.w3.org/1999/xlink" xlink:title="Data Deficient" id="ABBRID0EJNAC" xlink:type="simple">DD</abbrev> (Data Deficient) according to the IUCN criteria (<xref ref-type="bibr" rid="B8">IUCN 2021</xref>).</p></tp:treatment-sec><tp:treatment-sec sec-type="material" id="SECID0ERNAC"><title>Additional specimens examined.</title><p><italic><tp:taxon-name><tp:taxon-name-part taxon-name-part-type="genus" reg="Polycarpaea">Polycarpaea</tp:taxon-name-part><tp:taxon-name-part taxon-name-part-type="species" reg="ebracteata">ebracteata</tp:taxon-name-part></tp:taxon-name></italic> India. Kerala, Palakkad district, Kollengode, Cheerani. 12 September 2021, Suresh V. &amp; Alen Alex Philip, 2061 (UCBD!); 20 September 2021, Sojan Jose &amp; Suresh V, 2078 (UCBD!).</p></tp:treatment-sec><tp:treatment-sec><!--Section generated to contain objects referenced in tp:taxon-treatment.--><fig id="F7" position="float" orientation="portrait"><object-id xmlns:xlink="http://www.w3.org/1999/xlink" content-type="doi" xlink:type="simple">10.3897/phytokeys.213.89875.figure7</object-id><object-id xmlns:xlink="http://www.w3.org/1999/xlink" content-type="arpha" xlink:type="simple">4DAE7EDC-C5F2-5CA5-ABED-F8F314EFB25D</object-id><label>Figure 7.</label><caption><p>SEM of seeds (<italic><tp:taxon-name><tp:taxon-name-part taxon-name-part-type="genus" reg="Polycarpaea">P.</tp:taxon-name-part><tp:taxon-name-part taxon-name-part-type="species" reg="corymbosa">corymbosa</tp:taxon-name-part></tp:taxon-name></italic>) <bold>A</bold> seed <bold>B</bold> seed surface <bold>C, D</bold><italic><tp:taxon-name><tp:taxon-name-part taxon-name-part-type="genus" reg="Polycarpaea">P.</tp:taxon-name-part><tp:taxon-name-part taxon-name-part-type="species" reg="palakkadensis">palakkadensis</tp:taxon-name-part></tp:taxon-name></italic><bold>E, F</bold><italic><tp:taxon-name><tp:taxon-name-part taxon-name-part-type="genus" reg="Polycarpaea">P.</tp:taxon-name-part><tp:taxon-name-part taxon-name-part-type="species" reg="ebracteata">ebracteata</tp:taxon-name-part></tp:taxon-name></italic><bold>G, H</bold><italic><tp:taxon-name><tp:taxon-name-part taxon-name-part-type="genus" reg="Polycarpaea">P.</tp:taxon-name-part><tp:taxon-name-part taxon-name-part-type="species" reg="psammophila">psammophila</tp:taxon-name-part></tp:taxon-name></italic><bold>I, J</bold><italic><tp:taxon-name><tp:taxon-name-part taxon-name-part-type="genus" reg="Polycarpaea">P.</tp:taxon-name-part><tp:taxon-name-part taxon-name-part-type="species" reg="barbellata">barbellata</tp:taxon-name-part></tp:taxon-name></italic><bold>K, L</bold><italic><tp:taxon-name><tp:taxon-name-part taxon-name-part-type="genus" reg="Polycarpaea">P.</tp:taxon-name-part><tp:taxon-name-part taxon-name-part-type="species" reg="aurea">aurea</tp:taxon-name-part></tp:taxon-name></italic>.</p></caption><graphic xmlns:xlink="http://www.w3.org/1999/xlink" xlink:href="phytokeys-213-095_article-89875__-g007.jpg" position="float" orientation="portrait" xlink:type="simple" id="oo_769360.jpg"><uri content-type="original_file" xlink:type="simple">https://binary.pensoft.net/fig/769360</uri></graphic></fig><fig id="F8" position="float" orientation="portrait"><object-id xmlns:xlink="http://www.w3.org/1999/xlink" content-type="doi" xlink:type="simple">10.3897/phytokeys.213.89875.figure8</object-id><object-id xmlns:xlink="http://www.w3.org/1999/xlink" content-type="arpha" xlink:type="simple">11C6F5DE-AF6C-51A4-8430-3FEB7EF66903</object-id><label>Figure 8.</label><caption><p>Distribution map of <italic><tp:taxon-name><tp:taxon-name-part taxon-name-part-type="genus" reg="Polycarpaea">Polycarpaea</tp:taxon-name-part><tp:taxon-name-part taxon-name-part-type="species" reg="ebracteata">ebracteata</tp:taxon-name-part></tp:taxon-name></italic>, <italic><tp:taxon-name><tp:taxon-name-part taxon-name-part-type="genus" reg="Polycarpaea">P.</tp:taxon-name-part><tp:taxon-name-part taxon-name-part-type="species" reg="psammophila">psammophila</tp:taxon-name-part></tp:taxon-name></italic> and <italic><tp:taxon-name><tp:taxon-name-part taxon-name-part-type="genus" reg="Polycarpaea">P.</tp:taxon-name-part><tp:taxon-name-part taxon-name-part-type="species" reg="barbellata">barbellata</tp:taxon-name-part></tp:taxon-name></italic>.</p></caption><graphic xmlns:xlink="http://www.w3.org/1999/xlink" xlink:href="phytokeys-213-095_article-89875__-g008.jpg" position="float" orientation="portrait" xlink:type="simple" id="oo_769361.jpg"><uri content-type="original_file" xlink:type="simple">https://binary.pensoft.net/fig/769361</uri></graphic></fig></tp:treatment-sec><ref-list><ref id="B17"><mixed-citation xmlns:xlink="http://www.w3.org/1999/xlink" xlink:type="simple"><person-group><name name-style="western"><surname>Wight</surname><given-names>R</given-names></name></person-group> (<year>1850</year>) <source>Illustrations of Indian Botany, vol. II.</source><publisher-name>American Mission Press</publisher-name>, <publisher-loc>Madras</publisher-loc>, <size units="page">230 pp</size>.</mixed-citation></ref><ref id="B5"><mixed-citation xmlns:xlink="http://www.w3.org/1999/xlink" xlink:type="simple"><person-group><name name-style="western"><surname>Dunn</surname><given-names>ST</given-names></name></person-group> (<year>1915</year>) <article-title><tp:taxon-name><tp:taxon-name-part taxon-name-part-type="family">Ranunculaceae</tp:taxon-name-part></tp:taxon-name> to <tp:taxon-name><tp:taxon-name-part taxon-name-part-type="family">Opiliaceae</tp:taxon-name-part></tp:taxon-name>.</article-title> In: <person-group><name name-style="western"><surname>Gamble</surname><given-names>JS</given-names></name></person-group> (<role>Ed.</role>) <issue-title>Flora of the Presidency of Madras, vol.</issue-title><source>I. Allard &amp; Son, London</source>, <fpage>1</fpage>–<lpage>200</lpage>.</mixed-citation></ref><ref id="B8"><mixed-citation xmlns:xlink="http://www.w3.org/1999/xlink" xlink:type="simple">IUCN (<year>2021</year>) Guidelines for using the IUCN Red List Categories and Criteria. Version 11. Prepared by the standards and petitions subcommittee. <ext-link xlink:type="simple" ext-link-type="uri" xlink:href="http://www.iucnredlist.org/documents/RedListGuidelines.pdf">http://www.iucnredlist.org/documents/RedListGuidelines.pdf</ext-link> [accessed 12 September 2021]</mixed-citation></ref></ref-list></tp:taxon-treatment>
