# Supplementary material for: ﻿Three new species of Polycarpaea (Caryophyllaceae) from Kerala, South India
Source: PhytoKeys. 2022 Nov 14;213:95–110. doi: 10.3897/phytokeys.213.89875 (PMC9836648; doi:10.3897/phytokeys.213.89875)
Supplement: XML Treatment for Polycarpaea psammophila [file phytokeys.213.89875-treatment2.xml]

<!DOCTYPE tp:taxon-treatment
  PUBLIC "-//TaxonX//DTD Taxonomic Treatment Publishing DTD v0 20100105//EN" "tax-treatment-NSO.dtd">
<tp:taxon-treatment xmlns:tp="http://www.plazi.org/taxpub"><tp:treatment-meta><kwd-group><label>Taxon classification</label><kwd>
              <named-content content-type="kingdom">Plantae</named-content>
            </kwd><kwd>
              <named-content content-type="order">Caryophyllales</named-content>
            </kwd><kwd>
              <named-content content-type="family">Caryophyllaceae</named-content>
            </kwd></kwd-group><mixed-citation publication-type="journal"><person-group><name><surname>Arya</surname><given-names>Sindhu</given-names></name><name><surname>Kumar</surname><given-names>Venugopalan Nair Saradamma Anil</given-names></name><name><surname>Pillai</surname><given-names>Ambika Viswanathan</given-names></name><name><surname>Alen</surname><given-names>Alex Philip</given-names></name><name><surname>Sojan</surname><given-names>Jose</given-names></name><name><surname>Suresh</surname><given-names>Veerankutty</given-names></name></person-group><article-title>﻿Three new species of <italic><tp:taxon-name><tp:taxon-name-part taxon-name-part-type="genus" reg="Polycarpaea">Polycarpaea</tp:taxon-name-part></tp:taxon-name></italic> (<tp:taxon-name><tp:taxon-name-part taxon-name-part-type="family">Caryophyllaceae</tp:taxon-name-part></tp:taxon-name>) from Kerala, South India</article-title><source>PhytoKeys</source><day>14</day><month>11</month><year>2022</year><volume>213</volume><fpage>95</fpage><lpage>110</lpage><pub-id pub-id-type="doi">10.3897/phytokeys.213.89875</pub-id></mixed-citation></tp:treatment-meta><tp:nomenclature><label>﻿</label><tp:taxon-name>
            <object-id xmlns:xlink="http://www.w3.org/1999/xlink" content-type="arpha" xlink:type="simple">3A14FFF5-04FC-5DC4-905B-D583BF89FF39</object-id>
            <tp:taxon-name-part taxon-name-part-type="genus" reg="Polycarpaea">Polycarpaea</tp:taxon-name-part>
            <tp:taxon-name-part taxon-name-part-type="species" reg="psammophila">psammophila</tp:taxon-name-part>
            <object-id xmlns:xlink="http://www.w3.org/1999/xlink" content-type="ipni" xlink:type="simple">urn:lsid:ipni.org:names:77307990-1</object-id>
          </tp:taxon-name><tp:taxon-authority>V. Suresh, V.S.A. Kumar, S. Arya, &amp; Alen Alex</tp:taxon-authority><tp:taxon-status xmlns:xlink="http://www.w3.org/1999/xlink" xlink:type="simple">sp. nov.</tp:taxon-status><xref ref-type="fig" rid="F3">Figs 3</xref><xref ref-type="fig" rid="F4">, 4</xref></tp:nomenclature><tp:treatment-sec sec-type="material" id="SECID0EUPAC"><title>Type.</title><p>India. Kerala, Palakkad district, Nenmara, Ayinampadam, <named-content xmlns:xlink="http://www.w3.org/1999/xlink" content-type="dwc:verbatimCoordinates" xlink:type="simple"><named-content content-type="geo-json" specific-use="{&#34;type&#34;:&#34;Point&#34;,&#34;coordinates&#34;:[76.580056,10.591500]}" id="NCID0E4PAC" xlink:type="simple">10°35'29.4"N, 76°34'48.2"E</named-content></named-content>, 140 m a.s.l., 21 September 2021, Suresh V. &amp; Arya S., 2081 (holotype UCBD! isotype UCBD!).</p><fig id="F3" position="float" orientation="portrait"><object-id xmlns:xlink="http://www.w3.org/1999/xlink" content-type="doi" xlink:type="simple">10.3897/phytokeys.213.89875.figure3</object-id><object-id xmlns:xlink="http://www.w3.org/1999/xlink" content-type="arpha" xlink:type="simple">7D495AFA-8F73-5B88-8649-686C5BC6ED22</object-id><label>Figure 3.</label><caption><p><italic><tp:taxon-name><tp:taxon-name-part taxon-name-part-type="genus" reg="Polycarpaea">Polycarpaea</tp:taxon-name-part><tp:taxon-name-part taxon-name-part-type="species" reg="psammophila">psammophila</tp:taxon-name-part></tp:taxon-name></italic><bold>A</bold> habit <bold>B</bold> inflorescence <bold>C</bold> internode <bold>D</bold> flower cluster <bold>E</bold> flower <bold>F</bold> bract <bold>G</bold> bracteole <bold>H</bold> petal <bold>I</bold> stamen <bold>J</bold> sepal <bold>K</bold> stipule <bold>L</bold> gynoecium <bold>M</bold> capsule <bold>N</bold> seed. Photos by Suresh V.</p></caption><graphic xmlns:xlink="http://www.w3.org/1999/xlink" xlink:href="phytokeys-213-095_article-89875__-g003.jpg" position="float" orientation="portrait" xlink:type="simple" id="oo_769356.jpg"><uri content-type="original_file" xlink:type="simple">https://binary.pensoft.net/fig/769356</uri></graphic></fig></tp:treatment-sec><tp:treatment-sec sec-type="diagnosis" id="SECID0EXBAE"><title>Diagnosis.</title><p><italic><tp:taxon-name><tp:taxon-name-part taxon-name-part-type="genus" reg="Polycarpaea">Polycarpaea</tp:taxon-name-part><tp:taxon-name-part taxon-name-part-type="species" reg="psammophila">psammophila</tp:taxon-name-part></tp:taxon-name></italic> is morphologically similar to <italic><tp:taxon-name><tp:taxon-name-part taxon-name-part-type="genus" reg="Polycarpaea">Polycarpaea</tp:taxon-name-part><tp:taxon-name-part taxon-name-part-type="species" reg="corymbosa">corymbosa</tp:taxon-name-part></tp:taxon-name></italic> with respect to the whorled arrangement of leaves and pilose nature of stem but differs with respect to stipules (linear to lanceolate with acuminate apex <italic>vs.</italic> lanceolate-ovate, with acute apex), bract (lanceolate-oblanceolate white, exceeding the length of sepal <italic>vs.</italic> lanceolate-ovate, shorter than the sepal), bracteoles (linear with acicular apex <italic>vs.</italic> lanceolate with acute apex), petals (ovate – oblate, keeled, dark brown, apex pointed upwards <italic>vs.</italic> broadly ovate, not keeled, whitish-pink, round at apex), gynoecium (oblate spheroidal, reddish yellow <italic>vs.</italic> ovate short, green), capsule (four valved <italic>vs.</italic> three valved) and seeds (20–25 yellowish brown, ovate <italic>vs.</italic> 5–13, brown, reniform).</p><fig id="F4" position="float" orientation="portrait"><object-id xmlns:xlink="http://www.w3.org/1999/xlink" content-type="doi" xlink:type="simple">10.3897/phytokeys.213.89875.figure4</object-id><object-id xmlns:xlink="http://www.w3.org/1999/xlink" content-type="arpha" xlink:type="simple">488A6ADE-625C-59EC-AF25-C2E2C1C3AC43</object-id><label>Figure 4.</label><caption><p><italic><tp:taxon-name><tp:taxon-name-part taxon-name-part-type="genus" reg="Polycarpaea">Polycarpaea</tp:taxon-name-part><tp:taxon-name-part taxon-name-part-type="species" reg="psammophila">psammophila</tp:taxon-name-part></tp:taxon-name></italic><bold>A</bold> habit <bold>B</bold> flower <bold>C</bold> stipule <bold>D</bold> bract <bold>E</bold> bracteole <bold>F</bold> sepal <bold>G</bold> petal <bold>H</bold> stamen <bold>I</bold> capsule <bold>J</bold> seed. Illustration by Ambika Viswanathanpillai.</p></caption><graphic xmlns:xlink="http://www.w3.org/1999/xlink" xlink:href="phytokeys-213-095_article-89875__-g004.jpg" position="float" orientation="portrait" xlink:type="simple" id="oo_769357.jpg"><uri content-type="original_file" xlink:type="simple">https://binary.pensoft.net/fig/769357</uri></graphic></fig></tp:treatment-sec><tp:treatment-sec sec-type="description" id="SECID0ENEAE"><title>Description.</title><p>Annual herbs, erect or sub-erect, 18–25 cm high. Stems terete, densely villous, nodes green, swollen, internodes ca. 1.5–2 cm long. Leaves whorled, sessile, linear-lanceolate, green, 2.3–3.1cm long, base round, margin smooth, daggered in young leaf, apex acute or obtuse abaxial surface glabrous, adaxial surface pubescent along the mid vein; blade 1–2 veined, prominent on abaxial side; stipules prominent, linear to lanceolate, fused at the base (5–8 × ca. 2 mm), base golden yellow with unicellular setae; setae hyaline; margins entire, often bifurcated into two, branches acicular at apex, not nerved, milky white. Inflorescence terminal, irregular, branched lax cyme, ca. 10 cm long; Bracts lanceolate-oblanceolate, exceeding the length of the sepal (2.0 – 2.3 × ca. 0.3 mm); base smooth, margin entire, apex acuminate. Bracteole 1.3mm linear with acicular apex, holding the bracts in position. Flowers 8–10 per cyme, 4–5.5 mm long; pedicels 1.0–1.3 mm long, green villous. Sepals 5, free, obovate-oblanceolate (2.3–2.6 × ca. 0.7 mm), entire at the margin, acute or obtuse at apex, white, non-membranous base round, midrib faint. Petals 5, ovate-oblate (1–1.3 × 1.1–1.3 mm), margin entire, keeled, pointed upward at apex, partially or completely enclosing the ovary, 1/2 as short as sepals, dark red-brown. Stamens 5, forming a ring with petals and encircling the ovary, ca. 0.3 mm long; anthers yellow, oblong, basifixed. Ovary 1-loculed, shortly stipitate, spheroidal, reddish-yellow 1.2–1.3 × 1–2 mm, glabrous, placentation free central; style 0.2–0.3 mm, shorter than the ovary, often very reduced and slender; stigma capitate. Capsule oblate-prolate (1.4–1.6 × ca. 0.6 mm), style persistent, shortly stipitate, 4-valved, breaks along the suture, brownish, scarious along margin. Seeds (20–25) ovate (0.2–0.3 × 0.1–0.2 mm), yellowish brown with striations.</p><p>Micromorphology of the seed exhibits a sub-orbicular shape with striations that are not parallel and cross each other towards the margin. The epidermal cell pattern is angular to spheroidal. Seed margin is entire and along the margin the cells are rectangular shaped (Fig. <xref ref-type="fig" rid="F7">7G, H</xref>).</p></tp:treatment-sec><tp:treatment-sec sec-type="phenology" id="SECID0EYEAE"><title>Phenology.</title><p>Flowering and fruiting during August– December.</p></tp:treatment-sec><tp:treatment-sec sec-type="etymology" id="SECID0E4EAE"><title>Etymology.</title><p>Greek psammos, sand, and philios, loving, alluding to exclusive habitat of sandy marginal zones of granite hills.</p></tp:treatment-sec><tp:treatment-sec sec-type="habitat" id="SECID0ECFAE"><title>Habitat and distribution:</title><p>The primary habitat of <italic><tp:taxon-name><tp:taxon-name-part taxon-name-part-type="genus" reg="Polycarpaea">Polycarpaea</tp:taxon-name-part><tp:taxon-name-part taxon-name-part-type="species" reg="psammophila">psammophila</tp:taxon-name-part></tp:taxon-name></italic> is the hillock terrains in Palakkad district along the sandy margins. It is seen associated with <italic><tp:taxon-name><tp:taxon-name-part taxon-name-part-type="genus" reg="Tephrosia">Tephrosia</tp:taxon-name-part><tp:taxon-name-part taxon-name-part-type="species" reg="purpurea">purpurea</tp:taxon-name-part></tp:taxon-name></italic> (L.) Pers., <italic><tp:taxon-name><tp:taxon-name-part taxon-name-part-type="genus" reg="Parasopubia">Parasopubia</tp:taxon-name-part><tp:taxon-name-part taxon-name-part-type="species" reg="delphiniifolia">delphiniifolia</tp:taxon-name-part></tp:taxon-name></italic> (L.) H.-P. Hofm. &amp; Eb. Fisch. and <italic><tp:taxon-name><tp:taxon-name-part taxon-name-part-type="genus" reg="Glinus">Glinus</tp:taxon-name-part><tp:taxon-name-part taxon-name-part-type="species" reg="oppositifolius">oppositifolius</tp:taxon-name-part></tp:taxon-name></italic> (L.) A. DC. (Fig. <xref ref-type="fig" rid="F8">8</xref>).</p></tp:treatment-sec><tp:treatment-sec sec-type="conservation status" id="SECID0EYGAE"><title>Conservation status.</title><p>The current study is based on two different populations ranging from 50–80 individuals. We believe that further data is needed to determine the conservation status of <italic><tp:taxon-name><tp:taxon-name-part taxon-name-part-type="genus" reg="Polycarpaea">Polycarpaea</tp:taxon-name-part><tp:taxon-name-part taxon-name-part-type="species" reg="psammophila">psammophila</tp:taxon-name-part></tp:taxon-name></italic> because it could be found in other locations in SW-India (or India as a whole). As a result, according to IUCN criteria, the new species is classified as <abbrev xmlns:xlink="http://www.w3.org/1999/xlink" xlink:title="Data Deficient" id="ABBRID0EJHAE" xlink:type="simple">DD</abbrev> (Data Deficient) (<xref ref-type="bibr" rid="B8">IUCN 2021</xref>).</p></tp:treatment-sec><tp:treatment-sec sec-type="material" id="SECID0ERHAE"><title>Additional specimens examined.</title><p>India. Kerala, Palakkad district, Nenmara, Vallangi, 12 September 2021, Suresh V. &amp; Alen Alex Philip, 2065 (UCBD!); 21 September 2021, Sojan Jose &amp; Kumar V.S.A., 2083 (UCBD!).</p></tp:treatment-sec><tp:treatment-sec><!--Section generated to contain objects referenced in tp:taxon-treatment.--><fig id="F7" position="float" orientation="portrait"><object-id xmlns:xlink="http://www.w3.org/1999/xlink" content-type="doi" xlink:type="simple">10.3897/phytokeys.213.89875.figure7</object-id><object-id xmlns:xlink="http://www.w3.org/1999/xlink" content-type="arpha" xlink:type="simple">4DAE7EDC-C5F2-5CA5-ABED-F8F314EFB25D</object-id><label>Figure 7.</label><caption><p>SEM of seeds (<italic><tp:taxon-name><tp:taxon-name-part taxon-name-part-type="genus" reg="Polycarpaea">P.</tp:taxon-name-part><tp:taxon-name-part taxon-name-part-type="species" reg="corymbosa">corymbosa</tp:taxon-name-part></tp:taxon-name></italic>) <bold>A</bold> seed <bold>B</bold> seed surface <bold>C, D</bold><italic><tp:taxon-name><tp:taxon-name-part taxon-name-part-type="genus" reg="Polycarpaea">P.</tp:taxon-name-part><tp:taxon-name-part taxon-name-part-type="species" reg="palakkadensis">palakkadensis</tp:taxon-name-part></tp:taxon-name></italic><bold>E, F</bold><italic><tp:taxon-name><tp:taxon-name-part taxon-name-part-type="genus" reg="Polycarpaea">P.</tp:taxon-name-part><tp:taxon-name-part taxon-name-part-type="species" reg="ebracteata">ebracteata</tp:taxon-name-part></tp:taxon-name></italic><bold>G, H</bold><italic><tp:taxon-name><tp:taxon-name-part taxon-name-part-type="genus" reg="Polycarpaea">P.</tp:taxon-name-part><tp:taxon-name-part taxon-name-part-type="species" reg="psammophila">psammophila</tp:taxon-name-part></tp:taxon-name></italic><bold>I, J</bold><italic><tp:taxon-name><tp:taxon-name-part taxon-name-part-type="genus" reg="Polycarpaea">P.</tp:taxon-name-part><tp:taxon-name-part taxon-name-part-type="species" reg="barbellata">barbellata</tp:taxon-name-part></tp:taxon-name></italic><bold>K, L</bold><italic><tp:taxon-name><tp:taxon-name-part taxon-name-part-type="genus" reg="Polycarpaea">P.</tp:taxon-name-part><tp:taxon-name-part taxon-name-part-type="species" reg="aurea">aurea</tp:taxon-name-part></tp:taxon-name></italic>.</p></caption><graphic xmlns:xlink="http://www.w3.org/1999/xlink" xlink:href="phytokeys-213-095_article-89875__-g007.jpg" position="float" orientation="portrait" xlink:type="simple" id="oo_769360.jpg"><uri content-type="original_file" xlink:type="simple">https://binary.pensoft.net/fig/769360</uri></graphic></fig><fig id="F8" position="float" orientation="portrait"><object-id xmlns:xlink="http://www.w3.org/1999/xlink" content-type="doi" xlink:type="simple">10.3897/phytokeys.213.89875.figure8</object-id><object-id xmlns:xlink="http://www.w3.org/1999/xlink" content-type="arpha" xlink:type="simple">11C6F5DE-AF6C-51A4-8430-3FEB7EF66903</object-id><label>Figure 8.</label><caption><p>Distribution map of <italic><tp:taxon-name><tp:taxon-name-part taxon-name-part-type="genus" reg="Polycarpaea">Polycarpaea</tp:taxon-name-part><tp:taxon-name-part taxon-name-part-type="species" reg="ebracteata">ebracteata</tp:taxon-name-part></tp:taxon-name></italic>, <italic><tp:taxon-name><tp:taxon-name-part taxon-name-part-type="genus" reg="Polycarpaea">P.</tp:taxon-name-part><tp:taxon-name-part taxon-name-part-type="species" reg="psammophila">psammophila</tp:taxon-name-part></tp:taxon-name></italic> and <italic><tp:taxon-name><tp:taxon-name-part taxon-name-part-type="genus" reg="Polycarpaea">P.</tp:taxon-name-part><tp:taxon-name-part taxon-name-part-type="species" reg="barbellata">barbellata</tp:taxon-name-part></tp:taxon-name></italic>.</p></caption><graphic xmlns:xlink="http://www.w3.org/1999/xlink" xlink:href="phytokeys-213-095_article-89875__-g008.jpg" position="float" orientation="portrait" xlink:type="simple" id="oo_769361.jpg"><uri content-type="original_file" xlink:type="simple">https://binary.pensoft.net/fig/769361</uri></graphic></fig></tp:treatment-sec><ref-list><ref id="B8"><mixed-citation xmlns:xlink="http://www.w3.org/1999/xlink" xlink:type="simple">IUCN (<year>2021</year>) Guidelines for using the IUCN Red List Categories and Criteria. Version 11. Prepared by the standards and petitions subcommittee. <ext-link xlink:type="simple" ext-link-type="uri" xlink:href="http://www.iucnredlist.org/documents/RedListGuidelines.pdf">http://www.iucnredlist.org/documents/RedListGuidelines.pdf</ext-link> [accessed 12 September 2021]</mixed-citation></ref></ref-list></tp:taxon-treatment>
