# Supplementary material for: ﻿Three new species of Polycarpaea (Caryophyllaceae) from Kerala, South India
Source: PhytoKeys. 2022 Nov 14;213:95–110. doi: 10.3897/phytokeys.213.89875 (PMC9836648; doi:10.3897/phytokeys.213.89875)
Supplement: XML Treatment for Polycarpaea barbellata [file phytokeys.213.89875-treatment3.xml]

<!DOCTYPE tp:taxon-treatment
  PUBLIC "-//TaxonX//DTD Taxonomic Treatment Publishing DTD v0 20100105//EN" "tax-treatment-NSO.dtd">
<tp:taxon-treatment xmlns:tp="http://www.plazi.org/taxpub"><tp:treatment-meta><kwd-group><label>Taxon classification</label><kwd>
              <named-content content-type="kingdom">Plantae</named-content>
            </kwd><kwd>
              <named-content content-type="order">Caryophyllales</named-content>
            </kwd><kwd>
              <named-content content-type="family">Caryophyllaceae</named-content>
            </kwd></kwd-group><mixed-citation publication-type="journal"><person-group><name><surname>Arya</surname><given-names>Sindhu</given-names></name><name><surname>Kumar</surname><given-names>Venugopalan Nair Saradamma Anil</given-names></name><name><surname>Pillai</surname><given-names>Ambika Viswanathan</given-names></name><name><surname>Alen</surname><given-names>Alex Philip</given-names></name><name><surname>Sojan</surname><given-names>Jose</given-names></name><name><surname>Suresh</surname><given-names>Veerankutty</given-names></name></person-group><article-title>﻿Three new species of <italic><tp:taxon-name><tp:taxon-name-part taxon-name-part-type="genus" reg="Polycarpaea">Polycarpaea</tp:taxon-name-part></tp:taxon-name></italic> (<tp:taxon-name><tp:taxon-name-part taxon-name-part-type="family">Caryophyllaceae</tp:taxon-name-part></tp:taxon-name>) from Kerala, South India</article-title><source>PhytoKeys</source><day>14</day><month>11</month><year>2022</year><volume>213</volume><fpage>95</fpage><lpage>110</lpage><pub-id pub-id-type="doi">10.3897/phytokeys.213.89875</pub-id></mixed-citation></tp:treatment-meta><tp:nomenclature><label>﻿</label><tp:taxon-name>
            <object-id xmlns:xlink="http://www.w3.org/1999/xlink" content-type="arpha" xlink:type="simple">4385D085-DA68-5C80-8137-1652514816CD</object-id>
            <tp:taxon-name-part taxon-name-part-type="genus" reg="Polycarpaea">Polycarpaea</tp:taxon-name-part>
            <tp:taxon-name-part taxon-name-part-type="species" reg="barbellata">barbellata</tp:taxon-name-part>
            <object-id xmlns:xlink="http://www.w3.org/1999/xlink" content-type="ipni" xlink:type="simple">urn:lsid:ipni.org:names:77307991-1</object-id>
          </tp:taxon-name><tp:taxon-authority>V.S.A. Kumar, S. Arya, V. Suresh &amp; Alen Alex</tp:taxon-authority><tp:taxon-status xmlns:xlink="http://www.w3.org/1999/xlink" xlink:type="simple">sp. nov.</tp:taxon-status><xref ref-type="fig" rid="F5">Figs 5</xref><xref ref-type="fig" rid="F6">, 6</xref></tp:nomenclature><tp:treatment-sec sec-type="material" id="SECID0EIJAE"><title>Type.</title><p>India. Kerala, Palakkad district, Kuthanur, Chedukamala <named-content xmlns:xlink="http://www.w3.org/1999/xlink" content-type="dwc:verbatimCoordinates" xlink:type="simple"><named-content content-type="geo-json" specific-use="{&#34;type&#34;:&#34;Point&#34;,&#34;coordinates&#34;:[76.518417,10.695167]}" id="NCID0ERJAE" xlink:type="simple">10°41'42.6"N, 76°31'06.3"E</named-content></named-content>, 150 m a.s.l., 20 October 2021, V.S.A Kumar, Suresh V &amp; Arya S., 3010 (holotype UCBD! isotype UCBD!).</p><fig id="F5" position="float" orientation="portrait"><object-id xmlns:xlink="http://www.w3.org/1999/xlink" content-type="doi" xlink:type="simple">10.3897/phytokeys.213.89875.figure5</object-id><object-id xmlns:xlink="http://www.w3.org/1999/xlink" content-type="arpha" xlink:type="simple">1045195A-304A-5B93-8B8C-AB5555FF8327</object-id><label>Figure 5.</label><caption><p><bold>A</bold> habit <bold>B</bold> flower bud <bold>C</bold> internode <bold>D</bold> flower <bold>E</bold> bract <bold>F</bold> stipule <bold>G</bold> sepal <bold>H</bold> petal <bold>I</bold> stamen <bold>J</bold> gynoecium <bold>K</bold> capsule <bold>L</bold> seed. Photos by V.S.A. Kumar.</p></caption><graphic xmlns:xlink="http://www.w3.org/1999/xlink" xlink:href="phytokeys-213-095_article-89875__-g005.jpg" position="float" orientation="portrait" xlink:type="simple" id="oo_769358.jpg"><uri content-type="original_file" xlink:type="simple">https://binary.pensoft.net/fig/769358</uri></graphic></fig></tp:treatment-sec><tp:treatment-sec sec-type="diagnosis" id="SECID0E2KAE"><title>Diagnosis.</title><p><italic><tp:taxon-name><tp:taxon-name-part taxon-name-part-type="genus" reg="Polycarpaea">Polycarpaea</tp:taxon-name-part><tp:taxon-name-part taxon-name-part-type="species" reg="barbellata">barbellata</tp:taxon-name-part></tp:taxon-name></italic> is morphologically similar to <italic><tp:taxon-name><tp:taxon-name-part taxon-name-part-type="genus" reg="Polycarpaea">Polycarpaea</tp:taxon-name-part><tp:taxon-name-part taxon-name-part-type="species" reg="aurea">aurea</tp:taxon-name-part></tp:taxon-name></italic> with respect to yellow-orange color of sepals but differs with respect to stipules (oblong, parted into 3 with a long acicular structure in the center and other two parts barbellate <italic>vs.</italic> lanceolate parted into 2, free, with no central structure), Inflorescence (dense cyme <italic>vs.</italic> lax cyme), bract (linear, white, acicular apex <italic>vs.</italic> lanceolate-ovate, greyish-brown, acuminate apex), bracteoles (Capillaceous with acicular apex <italic>vs.</italic> ovate lanceolate with acute apex), petals (wedge shaped, whitish-lilac <italic>vs.</italic> broadly ovate-oblong, yellowish-brown), Gynoecium (spheroidal, yellowish green reduced <italic>vs.</italic> conical, short yellow), capsule (style not persistent, tip not recurved, 2–3 seeded <italic>vs.</italic> style persistent, tip recurved, 5–many seeded).</p><fig id="F6" position="float" orientation="portrait"><object-id xmlns:xlink="http://www.w3.org/1999/xlink" content-type="doi" xlink:type="simple">10.3897/phytokeys.213.89875.figure6</object-id><object-id xmlns:xlink="http://www.w3.org/1999/xlink" content-type="arpha" xlink:type="simple">EA162BB9-83CD-54A6-85EC-B143696EB8A6</object-id><label>Figure 6.</label><caption><p><italic><tp:taxon-name><tp:taxon-name-part taxon-name-part-type="genus" reg="Polycarpaea">Polycarpaea</tp:taxon-name-part><tp:taxon-name-part taxon-name-part-type="species" reg="barbellata">barbellata</tp:taxon-name-part></tp:taxon-name></italic><bold>A</bold> habit <bold>B</bold> flower bud <bold>C</bold> flower <bold>D</bold> capsule <bold>E</bold> bract <bold>F</bold> stipule <bold>G</bold> petal <bold>H</bold> stamen <bold>I</bold> gynoecium <bold>J</bold> seed. Illustration by Ambika Viswanathanpillai.</p></caption><graphic xmlns:xlink="http://www.w3.org/1999/xlink" xlink:href="phytokeys-213-095_article-89875__-g006.jpg" position="float" orientation="portrait" xlink:type="simple" id="oo_769359.jpg"><uri content-type="original_file" xlink:type="simple">https://binary.pensoft.net/fig/769359</uri></graphic></fig></tp:treatment-sec><tp:treatment-sec sec-type="description" id="SECID0ERNAE"><title>Description.</title><p>Annual herbs, erect or sub-erect, branched from the base 10–15 cm high. Stem terete, sparsely villous, nodes red swollen, internodes 1.5–2 cm long. Leaves whorled, sessile, lanceolate-oblanceolate, green, 1.3–2.1cm long, base round, margin smooth or wavy, apex acute or acuminate, abaxial surface glabrous, adaxial surface pubescent; lamina 1–2 veined, prominent on abaxial side; stipules prominent, oblong, parted into 3 (2 equal barbellate parts), central part has a long acicular structure ca. 1 mm long, fused at the base (1–1.2 × ca. 0.4 mm), base golden yellow, smooth; margin entire, apex acicular, milky white. Inflorescence terminal, branched regular dense cyme, ca. 4.5 cm long; Bracts linear – lanceolate, 0.8 – 1.0 mm, white, equal or sub-equal to the length of the sepal; base smooth, margin entire, apex acicular. Bracteole capillaceous with acicular apex, holding the bracts in position. Flowers 4–6 per cyme, 3.5–3.8 mm long; pedicels 1.5–2.3 mm long, green villous. Sepals 5, fused at base, ovate (1–1.2 × ca. 0.8 mm), entire at the margin, acute to obtuse at apex, white, non-membranous base round, midrib faint. Petals 5, broadly wedge shaped (0.5–1 × 0.5–0.6 mm), margin entire, completely enclosing the ovary, 1/3 as short as sepals, whitish-lilac. Stamens 5, forming a ring with petals and encircling the ovary, ca. 0.9 mm long; anthers yellow, ovate, basifixed. Ovary 1-loculed, shortly stipitate, spheroidal, yellowish green, 1.2–1.3 × 1–2 mm, glabrous, placentation free central; style 0.01–0.03 mm, shorter than the ovary; stigma capitate. Capsule oblate-prolate (1.4–1.6 × ca. 0.6 mm), shortly stipitate, style not persistent, tip not recurved, 3-valved, breaks along the suture, brownish, scarious along margin. Seeds (2–3) ovate (0.1–0.15 × 0.1–0.2 mm), yellow with striations.</p><p>Micromorphology of the seed is ovate-sub-orbicular in its outline with depressions all over the seed surface. The margin is entire and the epidermal cell pattern is faintly angular. Striations are also faint (Fig. <xref ref-type="fig" rid="F7">7I, J</xref>).</p><fig id="F7" position="float" orientation="portrait"><object-id xmlns:xlink="http://www.w3.org/1999/xlink" content-type="doi" xlink:type="simple">10.3897/phytokeys.213.89875.figure7</object-id><object-id xmlns:xlink="http://www.w3.org/1999/xlink" content-type="arpha" xlink:type="simple">4DAE7EDC-C5F2-5CA5-ABED-F8F314EFB25D</object-id><label>Figure 7.</label><caption><p>SEM of seeds (<italic><tp:taxon-name><tp:taxon-name-part taxon-name-part-type="genus" reg="Polycarpaea">P.</tp:taxon-name-part><tp:taxon-name-part taxon-name-part-type="species" reg="corymbosa">corymbosa</tp:taxon-name-part></tp:taxon-name></italic>) <bold>A</bold> seed <bold>B</bold> seed surface <bold>C, D</bold><italic><tp:taxon-name><tp:taxon-name-part taxon-name-part-type="genus" reg="Polycarpaea">P.</tp:taxon-name-part><tp:taxon-name-part taxon-name-part-type="species" reg="palakkadensis">palakkadensis</tp:taxon-name-part></tp:taxon-name></italic><bold>E, F</bold><italic><tp:taxon-name><tp:taxon-name-part taxon-name-part-type="genus" reg="Polycarpaea">P.</tp:taxon-name-part><tp:taxon-name-part taxon-name-part-type="species" reg="ebracteata">ebracteata</tp:taxon-name-part></tp:taxon-name></italic><bold>G, H</bold><italic><tp:taxon-name><tp:taxon-name-part taxon-name-part-type="genus" reg="Polycarpaea">P.</tp:taxon-name-part><tp:taxon-name-part taxon-name-part-type="species" reg="psammophila">psammophila</tp:taxon-name-part></tp:taxon-name></italic><bold>I, J</bold><italic><tp:taxon-name><tp:taxon-name-part taxon-name-part-type="genus" reg="Polycarpaea">P.</tp:taxon-name-part><tp:taxon-name-part taxon-name-part-type="species" reg="barbellata">barbellata</tp:taxon-name-part></tp:taxon-name></italic><bold>K, L</bold><italic><tp:taxon-name><tp:taxon-name-part taxon-name-part-type="genus" reg="Polycarpaea">P.</tp:taxon-name-part><tp:taxon-name-part taxon-name-part-type="species" reg="aurea">aurea</tp:taxon-name-part></tp:taxon-name></italic>.</p></caption><graphic xmlns:xlink="http://www.w3.org/1999/xlink" xlink:href="phytokeys-213-095_article-89875__-g007.jpg" position="float" orientation="portrait" xlink:type="simple" id="oo_769360.jpg"><uri content-type="original_file" xlink:type="simple">https://binary.pensoft.net/fig/769360</uri></graphic></fig></tp:treatment-sec><tp:treatment-sec sec-type="phenology" id="SECID0EZQAE"><title>Phenology.</title><p>Flowering and fruiting during August-December.</p></tp:treatment-sec><tp:treatment-sec sec-type="etymology" id="SECID0E5QAE"><title>Etymology.</title><p>Latin barba, stiff hairs, suffix ella, diminutive, and -ata, possession, alluding to barbellate nature of stipules, a diagnostic character.</p></tp:treatment-sec><tp:treatment-sec sec-type="habitat" id="SECID0EDRAE"><title>Habitat and distribution.</title><p>The primary habitat of <italic><tp:taxon-name><tp:taxon-name-part taxon-name-part-type="genus" reg="Polycarpaea">Polycarpaea</tp:taxon-name-part><tp:taxon-name-part taxon-name-part-type="species" reg="barbellata">barbellata</tp:taxon-name-part></tp:taxon-name></italic> is the hillock terrains in Palakkad district (Kerala granite outcrop in the northern side of Palakkad gap, the largest break in the Western Ghats having an arid climate with seasonal fires). <italic><tp:taxon-name><tp:taxon-name-part taxon-name-part-type="genus" reg="Polycarpaea">Polycarpaea</tp:taxon-name-part><tp:taxon-name-part taxon-name-part-type="species" reg="barbellata">barbellata</tp:taxon-name-part></tp:taxon-name></italic> is also seen associated with <italic><tp:taxon-name><tp:taxon-name-part taxon-name-part-type="genus" reg="Polycarpaea">Polycarpaea</tp:taxon-name-part><tp:taxon-name-part taxon-name-part-type="species" reg="corymbosa">corymbosa</tp:taxon-name-part></tp:taxon-name></italic>, <italic><tp:taxon-name><tp:taxon-name-part taxon-name-part-type="genus" reg="Fimbristylis">Fimbristylis</tp:taxon-name-part></tp:taxon-name></italic> sp. and <italic><tp:taxon-name><tp:taxon-name-part taxon-name-part-type="genus" reg="Indigofera">Indigofera</tp:taxon-name-part><tp:taxon-name-part taxon-name-part-type="species" reg="enneaphylla">enneaphylla</tp:taxon-name-part></tp:taxon-name></italic> (Fig. <xref ref-type="fig" rid="F8">8</xref>).</p><fig id="F8" position="float" orientation="portrait"><object-id xmlns:xlink="http://www.w3.org/1999/xlink" content-type="doi" xlink:type="simple">10.3897/phytokeys.213.89875.figure8</object-id><object-id xmlns:xlink="http://www.w3.org/1999/xlink" content-type="arpha" xlink:type="simple">11C6F5DE-AF6C-51A4-8430-3FEB7EF66903</object-id><label>Figure 8.</label><caption><p>Distribution map of <italic><tp:taxon-name><tp:taxon-name-part taxon-name-part-type="genus" reg="Polycarpaea">Polycarpaea</tp:taxon-name-part><tp:taxon-name-part taxon-name-part-type="species" reg="ebracteata">ebracteata</tp:taxon-name-part></tp:taxon-name></italic>, <italic><tp:taxon-name><tp:taxon-name-part taxon-name-part-type="genus" reg="Polycarpaea">P.</tp:taxon-name-part><tp:taxon-name-part taxon-name-part-type="species" reg="psammophila">psammophila</tp:taxon-name-part></tp:taxon-name></italic> and <italic><tp:taxon-name><tp:taxon-name-part taxon-name-part-type="genus" reg="Polycarpaea">P.</tp:taxon-name-part><tp:taxon-name-part taxon-name-part-type="species" reg="barbellata">barbellata</tp:taxon-name-part></tp:taxon-name></italic>.</p></caption><graphic xmlns:xlink="http://www.w3.org/1999/xlink" xlink:href="phytokeys-213-095_article-89875__-g008.jpg" position="float" orientation="portrait" xlink:type="simple" id="oo_769361.jpg"><uri content-type="original_file" xlink:type="simple">https://binary.pensoft.net/fig/769361</uri></graphic></fig></tp:treatment-sec><tp:treatment-sec sec-type="conservation status" id="SECID0EOUAE"><title>Conservation status.</title><p>The present study could report two populations with 20–35 individuals each. We consider that further evidence is needed to determine the new taxon’s conservation status because <italic><tp:taxon-name><tp:taxon-name-part taxon-name-part-type="genus" reg="Polycarpaea">Polycarpaea</tp:taxon-name-part><tp:taxon-name-part taxon-name-part-type="species" reg="barbellata">barbellata</tp:taxon-name-part></tp:taxon-name></italic> could be found in other regions in Southwest (and India as a whole). As a consequence, the new species is now categorized as <abbrev xmlns:xlink="http://www.w3.org/1999/xlink" xlink:title="Data Deficient" id="ABBRID0E6UAE" xlink:type="simple">DD</abbrev> (Data Deficient) by the IUCN (<xref ref-type="bibr" rid="B8">IUCN 2021</xref>).</p></tp:treatment-sec><tp:treatment-sec sec-type="material" id="SECID0EHVAE"><title>Additional specimens examined.</title><p>India. Kerala, Palakkad district, Kuzhalmannam, Kariyanchirachola, 2 November 2021, Suresh V. &amp; Sojan Jose, 3077 (UCBD!); 10 November 2021 Alen Alex Philip &amp; Suresh V., 3084 (UCBD!).</p></tp:treatment-sec><tp:treatment-sec sec-type="Taxonomic notes" id="SECID0EMVAE"><title>Taxonomic notes.</title><p>In India, the genus <italic><tp:taxon-name><tp:taxon-name-part taxon-name-part-type="genus" reg="Polycarpaea">Polycarpaea</tp:taxon-name-part></tp:taxon-name></italic> is represented by seven species (<xref ref-type="bibr" rid="B1">Arya et al. 2021</xref>). The proposed three new species are closely allied to <italic><tp:taxon-name><tp:taxon-name-part taxon-name-part-type="genus" reg="Polycarpaea">Polycarpaea</tp:taxon-name-part><tp:taxon-name-part taxon-name-part-type="species" reg="corymbosa">corymbosa</tp:taxon-name-part></tp:taxon-name></italic> (<xref ref-type="bibr" rid="B10">Linnaeus 1753</xref>: 205) <xref ref-type="bibr" rid="B9">Lamarck (1792</xref>: 129) and <italic><tp:taxon-name><tp:taxon-name-part taxon-name-part-type="genus" reg="Polycarpaea">Polycarpaea</tp:taxon-name-part><tp:taxon-name-part taxon-name-part-type="species" reg="aurea">aurea</tp:taxon-name-part></tp:taxon-name></italic> that has wide distribution along with <italic><tp:taxon-name><tp:taxon-name-part taxon-name-part-type="genus" reg="Polycarpaea">P.</tp:taxon-name-part><tp:taxon-name-part taxon-name-part-type="species" reg="palakkadensis">palakkadensis</tp:taxon-name-part></tp:taxon-name></italic>. The new species also resembles <italic><tp:taxon-name><tp:taxon-name-part taxon-name-part-type="genus" reg="Polycarpaea">Polycarpaea</tp:taxon-name-part><tp:taxon-name-part taxon-name-part-type="species" reg="palakkadensis">palakkadensis</tp:taxon-name-part></tp:taxon-name></italic> superficially but differs distinctly with respect to characters summarized in Table <xref ref-type="table" rid="T1">1</xref>.</p><table-wrap id="T1" position="float" orientation="portrait"><label>Table 1.</label><caption><p>Morphological comparison between <italic><tp:taxon-name><tp:taxon-name-part taxon-name-part-type="genus" reg="Polycarpaea">Polycarpaea</tp:taxon-name-part><tp:taxon-name-part taxon-name-part-type="species" reg="ebracteata">ebracteata</tp:taxon-name-part></tp:taxon-name></italic>, <italic><tp:taxon-name><tp:taxon-name-part taxon-name-part-type="genus" reg="Polycarpaea">P.</tp:taxon-name-part><tp:taxon-name-part taxon-name-part-type="species" reg="psammophila">psammophila</tp:taxon-name-part></tp:taxon-name></italic>, <italic><tp:taxon-name><tp:taxon-name-part taxon-name-part-type="genus" reg="Polycarpaea">P.</tp:taxon-name-part><tp:taxon-name-part taxon-name-part-type="species" reg="barbellata">barbellata</tp:taxon-name-part></tp:taxon-name></italic> with <italic><tp:taxon-name><tp:taxon-name-part taxon-name-part-type="genus" reg="Polycarpaea">P.</tp:taxon-name-part><tp:taxon-name-part taxon-name-part-type="species" reg="corymbosa">corymbosa</tp:taxon-name-part></tp:taxon-name></italic>, <italic><tp:taxon-name><tp:taxon-name-part taxon-name-part-type="genus" reg="Polycarpaea">P.</tp:taxon-name-part><tp:taxon-name-part taxon-name-part-type="species" reg="aurea">aurea</tp:taxon-name-part></tp:taxon-name></italic> and <italic><tp:taxon-name><tp:taxon-name-part taxon-name-part-type="genus" reg="Polycarpaea">P.</tp:taxon-name-part><tp:taxon-name-part taxon-name-part-type="species" reg="palakkadensis">palakkadensis</tp:taxon-name-part></tp:taxon-name></italic>.</p></caption><table id="TID0EHJAG" rules="all"><tbody><tr><th rowspan="1" colspan="1">Characters</th><th rowspan="1" colspan="1">
                    <italic>
                      <tp:taxon-name><tp:taxon-name-part taxon-name-part-type="genus" reg="Polycarpaea">Polycarpaea</tp:taxon-name-part><tp:taxon-name-part taxon-name-part-type="species" reg="ebracteata">ebracteata</tp:taxon-name-part></tp:taxon-name>
                    </italic>
                  </th><th rowspan="1" colspan="1">
                    <italic>
                      <tp:taxon-name><tp:taxon-name-part taxon-name-part-type="genus" reg="Polycarpaea">Polycarpaea</tp:taxon-name-part><tp:taxon-name-part taxon-name-part-type="species" reg="psammophila">psammophila</tp:taxon-name-part></tp:taxon-name>
                    </italic>
                  </th><th rowspan="1" colspan="1">
                    <italic>
                      <tp:taxon-name><tp:taxon-name-part taxon-name-part-type="genus" reg="Polycarpaea">Polycarpaea</tp:taxon-name-part><tp:taxon-name-part taxon-name-part-type="species" reg="barbellata">barbellata</tp:taxon-name-part></tp:taxon-name>
                    </italic>
                  </th><th rowspan="1" colspan="1">
                    <italic>
                      <tp:taxon-name><tp:taxon-name-part taxon-name-part-type="genus" reg="Polycarpaea">Polycarpaea</tp:taxon-name-part><tp:taxon-name-part taxon-name-part-type="species" reg="corymbosa">corymbosa</tp:taxon-name-part></tp:taxon-name>
                    </italic>
                  </th><th rowspan="1" colspan="1">
                    <italic>
                      <tp:taxon-name><tp:taxon-name-part taxon-name-part-type="genus" reg="Polycarpaea">Polycarpaea</tp:taxon-name-part><tp:taxon-name-part taxon-name-part-type="species" reg="palakkadensis">palakkadensis</tp:taxon-name-part></tp:taxon-name>
                    </italic>
                  </th><th rowspan="1" colspan="1">
                    <italic>
                      <tp:taxon-name><tp:taxon-name-part taxon-name-part-type="genus" reg="Polycarpaea">Polycarpaea</tp:taxon-name-part><tp:taxon-name-part taxon-name-part-type="species" reg="aurea">aurea</tp:taxon-name-part></tp:taxon-name>
                    </italic>
                  </th></tr><tr><td rowspan="1" colspan="1">
                    <bold>Leaves</bold>
                  </td><td rowspan="1" colspan="1">Verticillate</td><td rowspan="1" colspan="1">Whorled</td><td rowspan="1" colspan="1">Whorled</td><td rowspan="1" colspan="1">Opposite or apparently whorled</td><td rowspan="1" colspan="1">Verticillate (erroneously given as Pseudoverticillate in Protologue)</td><td rowspan="1" colspan="1">Opposite decussate</td></tr><tr><td rowspan="1" colspan="1">
                    <bold>Stipules</bold>
                  </td><td rowspan="1" colspan="1">Ovate-obovate, 0.2–0.8 mm, apex acute base yellowish or greenish, setae absent, white</td><td rowspan="1" colspan="1">Linear to Lanceolate, 5–8 mm, base golden yellow with unicellular setae, apex often bifurcated, branches acicular at apex, milky white</td><td rowspan="1" colspan="1">Oblong, parted into 3 (2 equal parts), central part has a long acicular structure ca 1 mm long, fused at the base 1–1.2 × ca. 0.4 mm, base golden yellow, , apex acicular, milky white</td><td rowspan="1" colspan="1">Lanceolate, long, 5 mm, base without setae, hyaline</td><td rowspan="1" colspan="1">Linear-lanceolate, 1.2 – 2 mm, base without setae, apex acute, creamy white</td><td rowspan="1" colspan="1">Lanceolate, acuminate at apex, ca. 3 mm long, base without setae, colourless or yellowish-brown, slightly silvery</td></tr><tr><td rowspan="1" colspan="1">
                    <bold>Inflorescence</bold>
                  </td><td rowspan="1" colspan="1">Regular branched lax cyme</td><td rowspan="1" colspan="1">Irregular branched lax cyme</td><td rowspan="1" colspan="1">Regular branched dense cyme</td><td rowspan="1" colspan="1">Irregular branched dense cyme</td><td rowspan="1" colspan="1">Irregular, dense cyme</td><td rowspan="1" colspan="1">Regular lax cymes</td></tr><tr><td rowspan="1" colspan="1">
                    <bold>Bract</bold>
                  </td><td rowspan="1" colspan="1">Absent</td><td rowspan="1" colspan="1">Lanceolate-oblanceolate, exceeding the length of the sepal; base smooth, margin entire, apex acuminate.</td><td rowspan="1" colspan="1">Lanceolate, equal or sub-equal to the length of the sepal; base smooth, not fused.</td><td rowspan="1" colspan="1">Lanceolate-ovate, shorter than the sepal.</td><td rowspan="1" colspan="1">Ovate-oblong (erroneously given as linear-lanceolate in protologue), fused at the base, creamy white.</td><td rowspan="1" colspan="1">Ovate-lanceolate, not fused at base, grey with a faint brownish tinge.</td></tr><tr><td rowspan="1" colspan="1">
                    <bold>Bracteole</bold>
                  </td><td rowspan="1" colspan="1">Absent</td><td rowspan="1" colspan="1">Linear with acicular apex</td><td rowspan="1" colspan="1">Capillaceous with acicular apex</td><td rowspan="1" colspan="1">Lanceolate with acute apex</td><td rowspan="1" colspan="1">Capillaceous, not prominent</td><td rowspan="1" colspan="1">Ovate-lanceolate</td></tr><tr><td rowspan="1" colspan="1">
                    <bold>Sepal</bold>
                  </td><td rowspan="1" colspan="1">Ovate 1.3–1.4mm, entire at the margin, acute or obtuse at apex, white, non-membranous base round, midrib faint.</td><td rowspan="1" colspan="1">Obovate-oblanceolate 2.3 –2.6 mm, acute or obtuse at apex, white.</td><td rowspan="1" colspan="1">Ovate 1–1.2 mm, acute to obtuse at apex, white, non-membranous base round, midrib faint.</td><td rowspan="1" colspan="1">Lanceolate, acuminate apex, hyaline, membranous.</td><td rowspan="1" colspan="1">Ovate-oblong, entire margin, acute or blunt apex, white.</td><td rowspan="1" colspan="1">Ovate-lanceolate, acute-acuminate at apex, scarious, bright orange-reddish.</td></tr><tr><td rowspan="1" colspan="1">
                    <bold>Petal</bold>
                  </td><td rowspan="1" colspan="1">Ovate 0.1–0.3 mm, oblong to round at apex, partially enclosing the ovary, 1/4 as short as sepals, dark red-brown.</td><td rowspan="1" colspan="1">Ovate-oblate 1–1.3 mm, keeled, pointed upward at apex, partially or completely enclosing the ovary.</td><td rowspan="1" colspan="1">Broadly wedge shaped 0.5–1 mm completely enclosing the ovary, 1/3 as short as sepals, whitish-lilac.</td><td rowspan="1" colspan="1">Broadly ovate round at apex; silvery white to pink or purplish red.</td><td rowspan="1" colspan="1">Ovate-cordate, fimbriate margin, round to mucronate at apex, dark red – brown.</td><td rowspan="1" colspan="1">Oblong-obovate, margin entire, obtuse at apex, yellowish-brown.</td></tr><tr><td rowspan="1" colspan="1">
                    <bold>Stamens</bold>
                  </td><td rowspan="1" colspan="1">0.2 mm long, filament inconspicuous</td><td rowspan="1" colspan="1">0.3 mm long; filament longer than anther.</td><td rowspan="1" colspan="1">0.9 mm, filament same length as anther.</td><td rowspan="1" colspan="1">2 mm, Filament equals the length of anther.</td><td rowspan="1" colspan="1">0.1 mm, filament very short</td><td rowspan="1" colspan="1">1 mm, filament as long as anther</td></tr><tr><td rowspan="1" colspan="1">
                    <bold>Gynoecium</bold>
                  </td><td rowspan="1" colspan="1">Spheroidal</td><td rowspan="1" colspan="1">Spheroidal</td><td rowspan="1" colspan="1">Spheroidal</td><td rowspan="1" colspan="1">Ovoid</td><td rowspan="1" colspan="1">Oblate spheroid</td><td rowspan="1" colspan="1">Conical</td></tr><tr><td rowspan="1" colspan="1">
                    <bold>Capsule</bold>
                  </td><td rowspan="1" colspan="1">Style not persistent ovoid 3-valved, breaks along the suture, brownish,</td><td rowspan="1" colspan="1">Style persistent, Oblate-prolate, tip not curved after dehiscence 4 valved.</td><td rowspan="1" colspan="1">Style not persistent, 3 valved, tips straight after dehiscence</td><td rowspan="1" colspan="1">Style persistent, tips not curved, 3 valved</td><td rowspan="1" colspan="1">Style not persistent, 4 valved, smooth, tips not recurved after dehiscence</td><td rowspan="1" colspan="1">Style persistent smooth, shining, glabrous, tips recurved after dehiscence</td></tr><tr><td rowspan="1" colspan="1">
                    <bold>Seed</bold>
                  </td><td rowspan="1" colspan="1">3–4 seeds, yellow to brown no striation</td><td rowspan="1" colspan="1">20–25 seeds yellowish brown, smooth</td><td rowspan="1" colspan="1">2–3 seed, ovate yellow with striations</td><td rowspan="1" colspan="1">5–13, brown, reniform</td><td rowspan="1" colspan="1">1–2 Ovoid-elliptical creamy white</td><td rowspan="1" colspan="1">5-many seeded, reniform brown</td></tr></tbody></table></table-wrap></tp:treatment-sec><ref-list><ref id="B8"><mixed-citation xmlns:xlink="http://www.w3.org/1999/xlink" xlink:type="simple">IUCN (<year>2021</year>) Guidelines for using the IUCN Red List Categories and Criteria. Version 11. Prepared by the standards and petitions subcommittee. <ext-link xlink:type="simple" ext-link-type="uri" xlink:href="http://www.iucnredlist.org/documents/RedListGuidelines.pdf">http://www.iucnredlist.org/documents/RedListGuidelines.pdf</ext-link> [accessed 12 September 2021]</mixed-citation></ref><ref id="B1"><mixed-citation xmlns:xlink="http://www.w3.org/1999/xlink" xlink:type="simple"><person-group><name name-style="western"><surname>Arya</surname><given-names>S</given-names></name><name name-style="western"><surname>Kumar</surname><given-names>VNSA</given-names></name><name name-style="western"><surname>Nathanpillai</surname><given-names>AV</given-names></name><name name-style="western"><surname>Philip</surname><given-names>AA</given-names></name><name name-style="western"><surname>Sojan</surname><given-names>J</given-names></name><name name-style="western"><surname>Suresh</surname><given-names>V</given-names></name></person-group> (<year>2021</year>) <article-title><italic><tp:taxon-name><tp:taxon-name-part taxon-name-part-type="genus">Polycarpaea</tp:taxon-name-part><tp:taxon-name-part taxon-name-part-type="species">palakkadensis</tp:taxon-name-part></tp:taxon-name></italic> (<tp:taxon-name><tp:taxon-name-part taxon-name-part-type="family">Caryophyllaceae</tp:taxon-name-part></tp:taxon-name>), a new species from Kerala, South-West India.</article-title><source>Phytotaxa</source><volume>527</volume>(<issue>2</issue>): <fpage>151</fpage>–<lpage>157</lpage>. <ext-link xlink:type="simple" ext-link-type="doi" xlink:href="10.11646/phytotaxa.527.2.8">https://doi.org/10.11646/phytotaxa.527.2.8</ext-link></mixed-citation></ref><ref id="B10"><mixed-citation xmlns:xlink="http://www.w3.org/1999/xlink" xlink:type="simple"><person-group><name name-style="western"><surname>Linnaeus</surname><given-names>C</given-names></name></person-group> (<year>1753</year>) <source>Species plantarum 2.</source><publisher-name>Laurentii Salvii</publisher-name>, <publisher-loc>Holmiae</publisher-loc>, <size units="page">899 pp</size>.</mixed-citation></ref><ref id="B9"><mixed-citation xmlns:xlink="http://www.w3.org/1999/xlink" xlink:type="simple"><person-group><name name-style="western"><surname>Lamarck</surname><given-names>JB</given-names></name></person-group> (<year>1792</year>) Sur le nouveau <italic><tp:taxon-name><tp:taxon-name-part taxon-name-part-type="genus">Polycarpaea</tp:taxon-name-part></tp:taxon-name></italic>. Journal d’Histoire Naturelle 2: 3, 5, 478.</mixed-citation></ref></ref-list></tp:taxon-treatment>
